# Supplementary material for: Redox Regulation of the Quorum-sensing Transcription Factor AgrA by Coenzyme A
Source: Antioxidants (Basel). 2021 May 25;10(6):841. doi: 10.3390/antiox10060841 (PMC8228455; doi:10.3390/antiox10060841)
Supplement: Supplementary file 1 [file antioxidants-10-00841-s001.zip]

Archive with 1 entries (1 files):
- antioxidants-1217684-supplementary.pdf
